# Supplementary material for: Transitions in Sarcopenia Status and Cognitive Trajectories Among Middle-Aged and Older Adults in China: Longitudinal Cohort Study
Source: JMIR Aging. 2025 Dec 16;8:e78277. doi: 10.2196/78277 (PMC12707442; doi:10.2196/78277)
Supplement: Multimedia Appendix 1 [file aging-v8-e78277-s001.xlsx]

## Sheet: Table S1
Table S1. Associations Between Changes in Sarcopenic Status and Executive Function Decline
Groups	Model 1		Model 2		Model 3
	β (95% CI)	P value	β (95% CI)	P value	β (95% CI)	P value
Non-Sarcopenia
Stable	0(reference)		0(reference)		0(reference)
Progression	-0.009(-0.017,-0.001)	.03	-0.009(-0.017,-0.001)	.03	-0.009(-0.018,-0.001)	.03
Possible Sarcopenia
Stable	0(reference)		0(reference)		0(reference)
Regression	0.013(0.001,0.025)	.03	0.013(0.001,0.025)	.04	0.014(0.001,0.026)	.03
Progression	-0.011(-0.035,0.013)	.35	-0.014(-0.038,0.01)	.24	-0.017(-0.042,0.008)	.18
Sarcopenia
Stable	0(reference)		0(reference)		0(reference)
Regression	0.002(-0.016,0.02)	.81	0.003(-0.016,0.021)	.79	0.001(-0.018,0.020)	.92
Data were analyzed using linear mixed-effects regression models.
The β values (95% CI) represent the annual change in cognitive Z-scores (SD/year), relative to the reference group.
Abbreviations: β, Regression coefficient; CI, Confidence interval.
Model 1: Adjusted for baseline age, age2, and sex.
Model 2: Further adjusted for educational level, marital status, residence, smoking status, drinking status, BMI, and BMI2.
Model 3: Additionally adjusted for dyslipidemia, diabetes, hypertension, heart disease, stroke, depressive symptoms, and pain.

## Sheet: Table S2
Table S2. Associations Between Changes in Sarcopenic Status and Episodic Memory Decline
Groups	Model 1		Model 2		Model 3
	β (95% CI)	P value	β (95% CI)	P value	β (95% CI)	P value
Non-Sarcopenia
Stable	0(reference)		0(reference)		0(reference)
Progression	-0.021(-0.033,-0.009)	<.001	-0.021(-0.033,-0.009)	<.001	-0.021(-0.034,-0.009)	<.001
Possible Sarcopenia
Stable	0(reference)		0(reference)		0(reference)
Regression	0.037(0.021,0.054)	<.001	0.037(0.021,0.054)	<.001	0.039(0.022,0.056)	<.001
Progression	-0.035(-0.067,-0.002)	.04	-0.038(-0.071,-0.005)	.02	-0.032(-0.067,0.002)	.06
Sarcopenia
Stable	0(reference)		0(reference)		0(reference)
Regression	0.011(-0.013,0.034)	.39	0.011(-0.013,0.034)	.38	0.011(-0.013,0.035)	.38
Data were analyzed using linear mixed-effects regression models.
The β values (95% CI) represent the annual change in cognitive Z-scores (SD/year), relative to the reference group.
Abbreviations: β, Regression coefficient; CI, Confidence interval.
Model 1: Adjusted for baseline age, age2, and sex.
Model 2: Further adjusted for educational level, marital status, residence, smoking status, drinking status, BMI, and BMI2.
Model 3: Additionally adjusted for dyslipidemia, diabetes, hypertension, heart disease, stroke, depressive symptoms, and pain.

## Sheet: Table S3
Table S3. Subgroup Analysis of Executive Function
Groups	β (95% CI)	P value	interaction P
Non-sarcopenia to possible-sarcopenia/sarcopenia
Sex			.45
Male (n=527)	-0.013(-0.025,-0.001)	.038
Female (n=588)	-0.006(-0.018,0.005)	.26
Age			.79
<65 years (n=863)	-0.008(-0.017,0.001)	.09
≥65 years (n=252)	-0.011(-0.031,0.009)	.28
Residence			.99
Rural (n=767)	-0.009(-0.019,0.002)	.10
Urban (n=348)	-0.009(-0.023,0.005)	0.22
Education			.18
Elementary school or below (n=836)	-0.002(-0.012,0.009)	.71
Secondary school or above (n=279)	-0.015(-0.029,-0.001)	.04
Possible-sarcopenia to sarcopenia
Sex			.02
Male (n=67)	-0.033(-0.071,0.006)	.10
Female (n=82)	-0.001(-0.034,0.032)	.95
Age			.06
<65 years (n=59)	-0.036(-0.072,0.001)	.05
≥65 years (n=90)	0.014(-0.021,0.049)	.44
Residence			.05
Rural (n=102)	-0.038(-0.068,-0.007)	.02
Urban (n=47)	0.029(-0.014,0.072)	.19
Education			.44
Elementary school or below (n=139)	-0.019(-0.046,0.008)	.17
Secondary school or above (n=10)	0.015(-0.058,0.088)	.69
Possible-sarcopenia to non-sarcopenia
Sex			.02
Male(n=403)	0.03(0.01,0.05)	.004
Female(n=82)	0.004(-0.012,0.019)	.65
Age			.06
<65 years (n=820)	0.003(-0.012,0.017)	.71
≥65 years(n=202)	0.029(0.003,0.054)	.03
Residence			.05
Rural(n=694)	0.012(-0.003,0.027)	.13
Urban(n=328)	0.018(-0.003,0.039)	.09
Education			.44
Elementary school or below (n=739)	0.008(-0.006,0.023)	.26
Secondary school or above (n=283)	0.026(0.003,0.049)	.02
Sarcopenia to possible-sarcopenia/non-sarcopenia
Sex			.61
Male (n=141)	0.006(-0.021,0.033)	.65
Female (n=116)	-0.003(-0.029,0.024)	.84
Age			.16
<65 years (n=134)	-0.016(-0.043,0.012)	.26
≥65 years (n=123)	0.011(-0.016,0.039)	.42
Residence			.31
Rural (n=206)	-0.003(-0.024,0.017)	.75
Urban (n=51)	0.024(-0.021,0.069)	.29
Education			.89
Elementary school or below(n=216)	0.001(-0.019,0.022)	.89
Secondary school or above(n=41)	0.001(-0.048,0.051)	.95
Data were analyzed using linear mixed-effects regression models.
The β values (95% CI) represent the annual change in cognitive Z-scores (SD/year), relative to the reference group.
Abbreviations: β, Regression coefficient; CI, Confidence interval.
β coefficients with 95% CIs were adjusted for baseline age, age², sex, educational level, marital status, residence, smoking status, alcohol consumption, BMI, BMI², dyslipidemia, diabetes, hypertension, cardiovascular disease, stroke, depressive symptoms, and pain.

## Sheet: Table S4
Table S4. Subgroup Analysis of Episodic Memory Function
Groups	β (95% CI)	P	interaction P
Non-sarcopenia to possible-sarcopenia/sarcopenia
Sex			.48
Male (n=527)	-0.017(-0.035,0.001)	.07
Female (n=588)	-0.026(-0.043,-0.009)	.003
Age			.24
<65 years (n=863)	-0.021(-0.035,-0.007)	.003
≥65 years (n=252)	-0.002(-0.03,0.026)	.90
Residence			.96
Rural (n=767)	-0.019(-0.034,-0.003)	.02
Urban (n=348)	-0.019(-0.041,0.003)	.09
Education			.74
Elementary school or below (n=836)	-0.007(-0.022,0.008)	.38
Secondary school or above (n=279)	-0.011(-0.033,0.011)	.31
Possible-sarcopenia to sarcopenia
Sex			.26
Male (n=67)	-0.065(-0.116,-0.013)	.01
Female (n=82)	-0.008(-0.054,0.038)	.74
Age			.47
<65 years (n=59)	-0.043(-0.095,0.009)	.10
≥65 years (n=90)	-0.004(-0.048,0.04)	.85
Residence			.29
Rural (n=102)	-0.033(-0.075,0.008)	.11
Urban (n=47)	-0.03(-0.092,0.032)	.34
Education			.99
Elementary school or below (n=139)	-0.023(-0.057,0.012)	.20
Secondary school or above (n=10)	-0.025(-0.144,0.093)	.67
Possible-sarcopenia to non-sarcopenia
Sex			.26
Male(n=403)	0.036(0.008,0.063)	.01
Female(n=82)	0.04(0.018,0.062)	<.001
Age			.47
<65 years (n=820)	0.031(0.01,0.051)	.003
≥65 years(n=202)	0.028(-0.004,0.06)	.09
Residence			.29
Rural(n=694)	0.048(0.027,0.068)	<.001
Urban(n=328)	0.02(-0.01,0.05)	.20
Education			.99
Elementary school or below (n=739)	0.031(0.012,0.05)	.001
Secondary school or above (n=283)	0.032(-0.005,0.069)	0.09
Sarcopenia to possible-sarcopenia/non-sarcopenia
Sex			.27
Male (n=141)	-0.007(-0.042,0.028)	.69
Female (n=116)	0.02(-0.013,0.054)	.23
Age			.51
<65 years (n=134)	-0.004(-0.044,0.035)	.82
≥65 years (n=123)	0.012(-0.021,0.045)	.48
Residence			.24
Rural (n=206)	0.001(-0.026,0.028)	.92
Urban (n=51)	0.041(-0.015,0.097)	.15
Education
Elementary school or below(n=216)	-0.003(-0.029,0.022)	.80	.19
Secondary school or above(n=41)	0.043(-0.029,0.116)	.24
Data were analyzed using linear mixed-effects regression models.
The β values (95% CI) represent the annual change in cognitive Z-scores (SD/year), relative to the reference group.
Abbreviations: β, Regression coefficient; CI, Confidence interval.
β coefficients with 95% CIs were adjusted for baseline age, age², sex, educational level, marital status, residence, smoking status, alcohol consumption, BMI, BMI², dyslipidemia, diabetes, hypertension, cardiovascular disease, stroke, depressive symptoms, and pain.

## Sheet: Table S5
Table S5. Associations Between Changes in Sarcopenia Status and Cognitive Decline After Equipercentile Equating of Word Recall Scores
Groups	Model 1		Model 2		Model 3
	β (95% CI)	P value	β (95% CI)	P value	β (95% CI)	P value
Global Cognitive
Stable non-sarcopenia	0(reference)		0(reference)		0(reference)
Non-sarcopenia to possible-sarcopenia/sarcopenia	-0.011(-0.019,-0.002)	.01	-0.011(-0.019,-0.002)	.01	-0.011(-0.020,-0.003)	.01
Stable possible-sarcopenia	0(reference)		0(reference)		0(reference)
Possible-sarcopenia to non-sarcopenia	0.022(0.010,0.034)	＜.001	0.021(0.009,0.033)	＜.001	0.022(0.010,0.035)	＜.001
Possible-sarcopenia to sarcopenia	-0.017(-0.041,0.007)	.16	-0.021(-0.045,0.003)	.09	-0.020(-0.045,0.005)	.11
Stable sarcopenia	0(reference)		0(reference)		0(reference)
Sarcopenia to possible-sarcopenia/non-sarcopenia	0.002(-0.015,0.02)	.79	0.003(-0.015,0.021)	.75	0(-0.018,0.018)	.99
Executive Function
Stable non-sarcopenia	0(reference)		0(reference)		0(reference)
Non-sarcopenia to possible-sarcopenia/sarcopenia	-0.009(-0.017,-0.001)	.03	-0.009(-0.017,-0.001)	.03	-0.009(-0.018,-0.001)	.03
Stable possible-sarcopenia	0(reference)		0(reference)		0(reference)
Possible-sarcopenia to non-sarcopenia	0.013(0.001,0.025)	.03	0.013(0.001,0.025)	.04	0.014(0.001,0.026)	.03
Possible-sarcopenia to sarcopenia	-0.011(-0.035,0.013)	.35	-0.014(-0.038,0.01)	.24	-0.017(-0.042,0.008)	.18
Stable sarcopenia	0(reference)		0(reference)		0(reference)
Sarcopenia to possible-sarcopenia/non-sarcopenia	0.002(-0.016,0.02)	.81	0.003(-0.016,0.021)	.79	0.001(-0.018,0.020)	.92
Episodic Memory
Stable non-sarcopenia	0(reference)		0(reference)		0(reference)
Non-sarcopenia to possible-sarcopenia/sarcopenia	-0.01(-0.021,0.001)	.07	-0.01(-0.021,0.001)	.08	-0.01(-0.021,0.001)	.08
Stable possible-sarcopenia	0(reference)		0(reference)		0(reference)
Possible-sarcopenia to non-sarcopenia	0.027(0.012,0.041)	<.001	0.027(0.012,0.041)	<.001	0.027(0.012,0.042)	<.001
Possible-sarcopenia to sarcopenia	-0.019(-0.049,0.01)	.20	-0.023(-0.052,0.007)	.13	-0.018(-0.049,0.013)	.26
Stable sarcopenia	0(reference)		0(reference)		0(reference)
Sarcopenia to possible-sarcopenia/non-sarcopenia	0.003(-0.019,0.024)	.79	0.003(-0.018,0.024)	.79	0(-0.022,0.022)	.99
Data were analyzed using linear mixed-effects regression models.
The β values (95% CI) represent the annual change in cognitive Z-scores (SD/year), relative to the reference group.
Abbreviations: β, Regression coefficient; CI, Confidence interval.
Model 1: Adjusted for baseline age, age2, and sex.
Model 2: Further adjusted for educational level, marital status, residence, smoking status, drinking status, BMI, and BMI2.
Model 3: Additionally adjusted for dyslipidemia, diabetes, hypertension, heart disease, stroke, depressive symptoms, and pain.

## Sheet: Table S6
Table S6. Baseline Characteristics of the nine Groups in the Sensitivity Analysis of Sarcopenic Status Changes and Cognitive Decline
Variables	Stable non-sarcopenia	Non-sarcopenia to possible-sarcopenia	Non-sarcopenia to sarcopenia	Stable possible-sarcopenia	Possible-sarcopenia to non-sarcopenia	Possible-sarcopenia to sarcopenia	Stable sarcopenia	Sarcopenia to non-sarcopenia	Sarcopenia to possible-sarcopenia
Number	3755	830	285	839	1022	149	1052	161	96
Age, years	55(49, 60)	57(52, 64)	61(58, 67)	62(56, 69)	57(51, 63)	66(61,73)	69 (64, 75)	62(58, 67)	67(61, 73)
Sex, n (%)
Male	1908 (50.8)	378 (45.5)	149 (52.3)	319 (38.0)	403 (39.4)	67 (45.0)	495 (47.1)	84 (52.2)	57 (59.4)
Female	1847 (49.2)	452 (54.5)	136 (47.7)	520 (62.0)	619 (60.6)	82 (55.0)	557 (52.9)	77 (47.8)	39 (40.6)
Marital status, n (%)
Married or partnered	3505 (93.3)	739 (89.0)	247 (86.7)	705 (84.0)	922 (90.2)	117 (78.5)	788 (74.9)	136 (84.5)	74 (77.1)
Other marital status	250 (6.7)	91 (11.0)	38 (13.3)	134 (16.0)	100 (9.8)	32 (21.5)	264 (25.1)	25 (15.5)	22 (22.9)
aEducation, n (%)
Elementary or below	2168 (57.7)	600 (72.3)	236 (82.8)	681 (81.2)	739 (72.3)	139 (93.3)	944 (89.8)	132 (82.0)	84 (87.5)
Secondary or above	1587 (42.3)	230 (27.7)	49 (17.2)	158 (18.8)	283 (27.7)	10 (6.7)	107 (10.2)	29 (18.0)	12 (12.5)
Residence, n (%)
Rural	2289 (61.0)	569 (68.6)	198 (69.5)	562 (67.0)	694 (67.9)	102 (68.5)	822 (78.1)	128 (79.5)	78 (81.2)
Urban	1466 (39.0)	261 (31.4)	87 (30.5)	277 (33.0)	328 (32.1)	47 (31.5)	230 (21.9)	33 (20.5)	18 (18.8)
Smoking status, n (%)
Never smokers	2252 (60.0)	531 (64.0)	152 (53.3)	560 (66.7)	669 (65.5)	94 (63.1)	597 (56.7)	83 (51.6)	50 (52.1)
Ever smokers	1503 (40.0)	299 (36.0)	133 (46.7)	279 (33.3)	353 (34.5)	55 (36.9)	455 (43.3)	78 (48.4)	46 (47.9)
Drinking status, n (%)
Never drinkers	2330 (62.1)	578 (69.6)	186 (65.3)	655 (78.1)	726 (71.0)	116 (77.9)	739 (70.2)	102 (63.4)	67 (69.8)
Ever drinkers	1425 (37.9)	252 (30.4)	99 (34.7)	184 (21.9)	296 (29.0)	33 (22.1)	313 (29.8)	59 (36.6)	29 (30.2)
Hypertension, n (%)
No	2407 (64.1)	467 (56.3)	198 (69.5)	350 (41.7)	608 (59.5)	88 (59.1)	648 (61.6)	112 (69.6)	52 (54.2)
Yes	1348 (35.9)	363 (43.7)	87 (30.5)	489 (58.3)	414 (40.5)	61 (40.9)	404 (38.4)	49 (30.4)	44 (45.8)
aDyslipidemia, n (%)a
No	2480 (66.3)	554 (66.8)	236 (82.8)	522 (62.5)	668 (65.7)	104 (69.8)	838 (79.9)	122 (75.8)	67 (70.5)
Yes	1259 (33.7)	275 (33.2)	49 (17.2)	313 (37.5)	349 (34.3)	45 (30.2)	211 (20.1)	39 (24.2)	28 (29.5)
aDiabetes, n (%)
No	3300 (88.0)	703 (84.7)	253 (89.1)	691 (82.5)	867 (84.9)	132 (88.6)	965 (91.9)	144 (89.4)	84 (88.4)
Yes	451 (12.0)	127 (15.3)	31 (10.9)	147 (17.5)	154 (15.1)	17 (11.4)	85 (8.1)	17 (10.6)	11 (11.6)
aHeart disease, n (%)
No	3412 (91.3)	714 (86.5)	262 (91.9)	690 (82.7)	890 (87.7)	127 (85.8)	931 (89.1)	143 (88.8)	85 (89.5)
Yes	324 (8.7)	111 (13.5)	23 (8.1)	144 (17.3)	125 (12.3)	21 (14.2)	114 (10.9)	18 (11.2)	10 (10.5)
aStroke, n (%)a
No	3706 (99.0)	819 (98.8)	283 (99.3)	798 (95.6)	1006 (98.6)	146 (98.0)	1032 (98.4)	159 (98.8)	92 (96.8)
Yes	39 (1.0)	10 (1.2)	2 (0.7)	37 (4.4)	14 (1.4)	3 (2.0)	17 (1.6)	2 (1.2)	3 (3.2)
aPain, n (%)
No	2784 (74.2)	539 (64.9)	193 (68.0)	464 (55.4)	620 (60.7)	86 (57.7)	646 (61.5)	103 (64.0)	55 (57.3)
Yes	970 (25.8)	291 (35.1)	91 (32.0)	374 (44.6)	402 (39.3)	63 (42.3)	405 (38.5)	58 (36.0)	41 (42.7)
aDepressive symptoms	16.00 [13.00, 20.00]	17.00 [14.00, 22.00]	17.00 [13.00, 22.00]	19.00 [15.00, 25.00]	18.00 [14.00, 23.00]	21.00 [16.00, 25.00]	19.00 [15.00, 25.00]	18.00 [14.00, 24.00]	20.00 [16.00, 25.50]
aBMI, kg/m2	23.8 (21.9, 26.1)	23.9 (22.0, 26.2)	20.3 (19.2, 21.6)	24.7 (22.7, 27.4)	24.1 (22.3, 26.4)	21.8 (20.9, 22.9)	19.1 (17.9, 20.1)	19.5(18.6, 20.1)	19.7(18.6, 20.4)
Data are shown as medians (interquartile ranges) or numbers (percentages).
Abbreviations: BMI, body mass index.
a A total of 1, 4, 10, 21, 30, 39, 45, and 369 participants had missing data for education, pain, diabetes, stroke, dyslipidemia, BMI, heart disease, and depressive symptoms, respectively.

## Sheet: Table S7
Table S7. Relationship between changes in sarcopenic status and cognitive decline, separating possible sarcopenia/sarcopenia and non-sarcopenia/possible sarcopenia groups
Groups	Model 1		Model 2		Model 3
	β (95% CI)	P value	β (95% CI)	P value	β (95% CI)	P value
Global Cognitive
Stable non-sarcopenia	0(reference)		0(reference)		0(reference)
Non-sarcopenia to possible-sarcopenia	-0.018(-0.028,-0.008)	<.001	-0.018(-0.028,-0.007)	<.001	-0.018(-0.028,-0.007)	<.001
Non-sarcopenia to sarcopenia	-0.011(-0.027,0.006)	.19	-0.011(-0.027,0.006)	.20	-0.013 (-0.030, 0.004)	.14
Stable possible-sarcopenia	0(reference)		0(reference)		0(reference)
Possible-sarcopenia to non-sarcopenia	0.027(0.014,0.039)	＜.001	0.026(0.014,0.039)	＜.001	0.028(0.015,0.041)	＜.001
Possible-sarcopenia to sarcopenia	-0.025(-0.050,0)	.05	-0.028(-0.053,-0.003)	.03	-0.027(-0.054,-0.001)	.04
Stable sarcopenia	0(reference)		0(reference)		0(reference)
Sarcopenia to possible-sarcopenia	0.008(-0.014,0.030)	.47	0.008(-0.014,0.030)	.49	0.007 (-0.015, 0.030)	.51
Sarcopenia to non-sarcopenia	-0.001(-0.032,0.029)	.93	0(-0.030,0.031)	.98	-0.007 (-0.039, 0.024)	.97
Executive Function
Stable non-sarcopenia	0(reference)		0(reference)		0(reference)
Non-sarcopenia to possible-sarcopenia	-0.013(-0.022,-0.004)	.006	-0.013(-0.022,-0.004)	.006	-0.013(-0.022,-0.004)	.006
Non-sarcopenia to sarcopenia	0.003(-0.012,0.018)	.72	0.003(-0.012,0.018)	.72	0.002 (-0.014, 0.017)	.80
Stable possible-sarcopenia	0(reference)		0(reference)		0(reference)
Possible-sarcopenia to non-sarcopenia	0.013(0.001,0.025)	.03	0.013(0.001,0.025)	.04	0.014(0.001,0.026)	.03
Possible-sarcopenia to sarcopenia	-0.011(-0.035,0.013)	.35	-0.014(-0.038,0.01)	.24	-0.017(-0.042,0.008)	.18
Stable sarcopenia	0(reference)		0(reference)		0(reference)
Sarcopenia to possible-sarcopenia	0.003(-0.018,0.025)	.77	0.003(-0.018,0.024)	.78	0.003 (-0.019, 0.025)	.80
Sarcopenia to non-sarcopenia	-0.002(-0.032,0.028)	.89	-0.001(-0.031,0.029)	.97	-0.004 (-0.035, 0.026)	.78
Episodic Memory
Stable non-sarcopenia	0(reference)		0(reference)		0(reference)
Non-sarcopenia to possible-sarcopenia	-0.019(-0.032,-0.005)	.007	-0.018(-0.032,-0.005)	.008	-0.018 (-0.032, -0.005)	.009
Non-sarcopenia to sarcopenia	-0.028(-0.051,-0.006)	.01	-0.028(-0.05,-0.006)	.01	-0.031 (-0.054, -0.008)	.009
Stable possible-sarcopenia	0(reference)		0(reference)		0(reference)
Possible-sarcopenia to non-sarcopenia	0.037(0.021,0.054)	<.001	0.037(0.021,0.054)	<.001	0.039(0.022,0.056)	<.001
Possible-sarcopenia to sarcopenia	-0.035(-0.067,-0.002)	.04	-0.038(-0.071,-0.005)	.02	-0.032(-0.067,0.002)	.06
Stable sarcopenia	0(reference)		0(reference)		0(reference)
Sarcopenia to possible-sarcopenia	0.011(-0.017,0.039)	.44	0.01(-0.018,0.038)	.48	0.010 (-0.018, 0.039)	.48
Sarcopenia to non-sarcopenia	0.006(-0.033,0.045)	.75	0.009(-0.03,0.047)	.67	0.000 (-0.040, 0.039)	.98
Data were analyzed using linear mixed-effects regression models.
The β values (95% CI) represent the annual change in cognitive Z-scores (SD/year), relative to the reference group.
Abbreviations: β, Regression coefficient; CI, Confidence interval.
Model 1: Adjusted for baseline age, age2, and sex.
Model 2: Further adjusted for educational level, marital status, residence, smoking status, drinking status, BMI, and BMI2.
Model 3: Additionally adjusted for dyslipidemia, diabetes, hypertension, heart disease, stroke, depressive symptoms, and pain.

## Sheet: Table S8
Table S8. Sensitivity analysis of the associations between sarcopenia status transitions and cognitive decline after including 2020 wave data
Groups	Model 1		Model 2		Model 3
	β (95% CI)	P value	β (95% CI)	P value	β (95% CI)	P value
Global Cognitive
Stable non-sarcopenia	0(reference)		0(reference)		0(reference)
Non-sarcopenia to possible-sarcopenia/sarcopenia	-0.016 (-0.025, -0.007)	<.001	-0.016 (-0.025, -0.007)	<.001	-0.016 (-0.026, -0.007)	<.001
Stable possible-sarcopenia	0(reference)		0(reference)		0(reference)
Possible-sarcopenia to non-sarcopenia	0.027 (0.014, 0.039)	<.001	0.026 (0.014, 0.039)	<.001	0.028 (0.015, 0.041)	<.001
Possible-sarcopenia to sarcopenia	-0.025 (-0.050, 0.000)	.05	-0.028 (-0.053, -0.003)	.03	-0.027 (-0.054, -0.001)	.04
Stable sarcopenia	0(reference)		0(reference)		0(reference)
Sarcopenia to possible-sarcopenia/non-sarcopenia	0.006 (-0.013, 0.024)	.56	0.006 (-0.013, 0.025)	.53	0.003 (-0.016, 0.022)	.75
Executive Function
Stable non-sarcopenia	0(reference)		0(reference)		0(reference)
Non-sarcopenia to possible-sarcopenia/sarcopenia	-0.009(-0.017,-0.001)	.03	-0.009(-0.017,-0.001)	.03	-0.009(-0.018,-0.001)	.03
Stable possible-sarcopenia	0(reference)		0(reference)		0(reference)
Possible-sarcopenia to non-sarcopenia	0.013 (0.001, 0.025)	.03	0.013 (0.001, 0.025)	.04	0.014 (0.001, 0.026)	.03
Possible-sarcopenia to sarcopenia	-0.011 (-0.035, 0.012)	.35	-0.014 (-0.038, 0.010)	.24	-0.017 (-0.042, 0.008)	.18
Stable sarcopenia	0(reference)		0(reference)		0(reference)
Sarcopenia to possible-sarcopenia/non-sarcopenia	0.002(-0.016,0.02)	.82	0.002(-0.016,0.021)	.79	0.001(-0.018,0.020)	.92
Episodic Memory
Stable non-sarcopenia	0(reference)		0(reference)		0(reference)
Non-sarcopenia to possible-sarcopenia/sarcopenia	-0.021 (-0.033, -0.009)	<.001	-0.021 (-0.033, -0.009)	<.001	-0.021 (-0.034, -0.009)	<.001
Stable possible-sarcopenia	0(reference)		0(reference)		0(reference)
Possible-sarcopenia to non-sarcopenia	0.037 (0.021, 0.054)	<.001	0.037 (0.021, 0.054)	<.001	0.039 (0.021, 0.056)	<.001
Possible-sarcopenia to sarcopenia	-0.035 (-0.068, -0.002)	.04	-0.038 (-0.071, -0.005)	.02	-0.032 (-0.067, 0.002)	.06
Stable sarcopenia	0(reference)		0(reference)		0(reference)
Sarcopenia to possible-sarcopenia/non-sarcopenia	0.011 (-0.013, 0.034)	.39	0.011 (-0.013, 0.035)	.38	0.008 (-0.017, 0.032)	.54
Data were analyzed using linear mixed-effects regression models.
The β values (95% CI) represent the annual change in cognitive Z-scores (SD/year), relative to the reference group.
Abbreviations: β, Regression coefficient; CI, Confidence interval.
Model 1: Adjusted for baseline age, age2, and sex.
Model 2: Further adjusted for educational level, marital status, residence, smoking status, drinking status, BMI, and BMI2.
Model 3: Additionally adjusted for dyslipidemia, diabetes, hypertension, heart disease, stroke, depressive symptoms, and pain.

## Sheet: Table S9
Table S9. Baseline Characteristics of Participants in the Baseline Sarcopenia Analysis
Variables	Total	Non-sarcopenia	Possible sarcopenia	Sarcopenia	P value
N (%)	11504 (100%)	6897(60.0%)	2883(25.1%)	1724(15.0%)
Age, years	58(51,65)	55 (49, 61)	60(54, 66)	68(62, 74)	<.001
Sex, n (%)					<.001
Male	5445 (47.3)	3491 (50.6)	1137 (39.4)	817 (47.4)
Female	6059 (52.7)	3406 (49.4)	1746 (60.6)	907 (52.6)
Marital status, n (%)					<.001
Married or partnered	10148 (88.2)	6349 (92.1)	2497 (86.6)	1302 (75.5)
Other marital status	1356 (11.8)	548 (7.9)	386 (13.4)	422 (24.5)
aEducation, n (%)					<.001
Elementary or below	7905 (68.7)	4187 (60.7)	2201 (76.3)	1516 (88.0)
Secondary or above	3599 (31.3)	2710 (39.3)	682 (23.7)	207 (12.0)
Residence, n (%)					<.001
Rural	7414 (64.4)	4223 (61.2)	1881 (65.2)	1310 (76.0)
Urban	4090 (35.6)	2674 (38.8)	1002 (34.8)	414 (24.0)
aSmoking status, n (%)					<.001
Never smokers	6978 (60.7)	4096 (59.4)	1910 (66.2)	973 (56.4)
Ever smokers	4525 (39.3)	2801 (40.6)	973 (33.8)	751 (43.6)
Drinking status, n (%)					<.001
Never drinkers	7690 (66.8)	4354 (63.1)	2132 (74.0)	1204 (69.8)
Ever drinkers	3814 (33.2)	2543 (36.9)	751 (26.0)	520 (30.2)
Hypertension, n (%)					<.001
No	6896 (59.9)	4365 (63.3)	1484 (51.5)	1047 (60.7)
Yes	4608 (40.1)	2532 (36.7)	1399 (48.5)	677 (39.3)
aDyslipidemia, n (%)					<.001
No	7922 (69.2)	4695 (68.5)	1863(64.9)	1364 (79.4)
Yes	3523 (30.8)	2164 (31.5)	1006 (35.1)	353 (20.6)
aDiabetes, n (%)					<.001
No	10084 (87.8)	6061 (88.0)	2454 (85.2)	1569 (91.2)
Yes	1402 (12.2)	823 (12.0)	427 (14.8)	152 (8.8)
aHeart disease, n (%)					<.001
No	10180 (89.0)	6219 (90.6)	2429 (85.0)	1532 (89.3)
Yes	1254 (11.0)	642 (9.4)	428 (15.0)	184 (10.7)
aStroke, n (%)					<.001
No	11283 (98.4)	6807 (98.9)	2787 (97.0)	1689 (98.2)
Yes	189 (1.6)	73 (1.1)	85 (3.0)	31 (1.8)
aPain, n (%)
No	7714 (67.1)	4968 (72.1)	1675 (58.1)	1071 (62.2)	<.001
Yes	3786 (32.9)	1927 (27.9)	1207 (41.9)	652 (37.8)
aDepressive symptoms	17.00 [13.00, 22.00]	16.00 [13.00, 21.00]	19.00 [14.00, 24.00]	19.00 [15.00, 25.00]	<.001
aBMI, kg/m2	23.10(20.82, 25.72)	23.62(21.63, 26.05)	24.22 (22.25, 26.74)	19.17 (18.04, 20.08)	<.001
Cognitive function	11.50 (8.00, 14.00)	12.50 (9.00, 14.50)	10.00 (6.50, 13.50)	8.50 (4.50, 12.00)	<.001
Data are shown as medians (interquartile ranges) or numbers (percentages).
Abbreviations: BMI, body mass index.
a A total of 1, 1, 4, 18, 32, 59, 68, 70 and 518 participants had missing data for education, smoking status, pain, diabetes, stroke, dyslipidemia, BMI, heart disease and depressive symptoms, respectively.

## Sheet: Table S10
Table S10. Associations Between Baseline Sarcopenic Status and Annual Changes in Cognitive Function Z-Scores
Sarcopenic status	Model 1		Model 2		Model 3
	β (95% CI)	P value	β (95% CI)	P value	β (95% CI)	P value
Global Cognitive
Non-sarcopenia	0 (Reference)		0 (Reference)		0 (Reference)
Possible sarcopenia	-0.005 (-0.010, 0.001)	.13	-0.003(-0.009,0.003)	.27	-0.003(-0.009,0.003)	.29
Sarcopenia	-0.031 (-0.038, -0.023)	＜.001	-0.030(-0.037,-0.022)	＜.001	-0.031(-0.039,-0.024)	＜.001
Test for trend		＜.001		＜.001		＜.001
Executive Function
Non sarcopenia	0 (Reference)		0 (Reference)		0 (Reference)
Possible sarcopenia	0.001(-0.004,0.007)	.62	0.002(-0.003,0.008)	.46	0.001(-0.004,0.007)	.63
Sarcopenia	-0.013(-0.020,-0.006)	＜.001	-0.013(-0.020,-0.006)	＜.001	-0.013(-0.021,-0.006)	＜.001
Test for trend		.005		.007		.01
Episodic Memory
Non sarcopenia	0 (Reference)		0 (Reference)		0 (Reference)
Possible sarcopenia	-0.010(-0.018,-0.002)	.01	-0.009(-0.017,-0.001)	.02	-0.007(-0.016,0.001)	.07
Sarcopenia	-0.044(-0.054,-0.034)	＜.001	-0.043(-0.053,-0.033)	＜.001	-0.045(-0.055,-0.035)	＜.001
Test for trend		＜.001		＜.001		＜.001
Data were analyzed using linear mixed-effects regression models.
The β values (95% CI) represent the annual change in cognitive Z-scores (SD/year), relative to the reference group.
Abbreviations: β, Regression coefficient; CI, Confidence interval.
Model 1: Adjusted for baseline age, age2, and sex.
Model 2: Further adjusted for educational level, marital status, residence, smoking status, drinking status, BMI, and BMI2.
Model 3: Additionally adjusted for dyslipidemia, diabetes, hypertension, heart disease, stroke, depressive symptoms, and pain.

[truncated: 2 more sheets: Table S11, Table S12]
